# Supplementary material for: The identification of alternative oxidase in intermediate host snails of Schistosoma and its potential role in protecting Oncomelania hupensis against niclosamide-induced stress
Source: Parasit Vectors. 2022 Mar 21;15:97. doi: 10.1186/s13071-022-05227-5 (PMC8935807; doi:10.1186/s13071-022-05227-5)
Supplement: Supplementary file 1 — Additional file 1: Table S1. The gene-specific primers used in the 5'- and 3-end RACE-PCR and specific primers used to amplify OhAOX, BgAOX, BaAOX, and BsAOX. [file 13071_2022_5227_MOESM1_ESM.xlsx]

## Sheet: Sheet1
Additional file 1: Table S1 The gene specific primers in 5'- and 3'- end RACE-PCR and specific primers for amplification of OhAOX, BgAOX, BaAOX, and BsAOX
Genes	Forward primers	Reverse primers
OhAOX	Forward SP in DNA walking	Reverse SP in DNA walking
	5'- TCCACTGTTCTGGCACAACTGG -3'	5'- ATGTGCGGACAATTTCAGTG -3'
	5'- TCCACTGTTCTGGCACAACTGG -3'	5'- TACGCAGAGTGTGTGAAATC -3'
BgAOX	Forward SP	Reverse SP
	5'- TTATTATAAGAGGAGTATAGATCA -3'	5'- TCATGTTATATTATCATTATA -3'
BaAOX	5'- GSP in RACE	3'-GSP in RACE
	5'- ACAAAGATGCAACTAGCGAG -3'	5'- CACCTGGTTTGGCATCAGCTACAT -3'
	5'- ATCCTCGAATAATTGAAACC -3'	5'- ACAGGTTTGTGGGCTACTTGGAGG -3'
BsAOX	5'- GSP in RACE	3'-GSP in RACE
	5'- TATCATCTTTTTGGACAG -3'	5'- CACCTGGTTTGGCATCAGCTACAT -3'
	5'- GGAGAGGAACTTGACCTG -3'	5'- ACAGGTTTGTGGGCTACTTGGAGG -3'
