# Supplementary material for: The identification of alternative oxidase in intermediate host snails of Schistosoma and its potential role in protecting Oncomelania hupensis against niclosamide-induced stress
Source: Parasit Vectors. 2022 Mar 21;15:97. doi: 10.1186/s13071-022-05227-5 (PMC8935807; doi:10.1186/s13071-022-05227-5)
Supplement: Supplementary file 2 — Additional file 2: Table S2. The species from which the AOX protein sequences were used for the multiple sequence alignments and phylogenetic analysis. [file 13071_2022_5227_MOESM2_ESM.xlsx]

## Sheet: Sheet1
Additional file 2: Table S2 The species of AOX amino acids that used in multi alignments and phylogenetic analysis
Species	Phylum	Class	Order	Accession number	Reference	Length
Kindom: Metazoa
Oncomelania hupensis	Mollusca	Gastropoda	Littorinimorpha	MZ436164	this study	421 aa
Biomphalaria glabrata	Mollusca	Gastropoda	Basommatophora	MZ436167	this study	340 aa
Biomphalaria alexandrina	Mollusca	Gastropoda	Basommatophora	MZ436166	this study	342 aa
Biomphalaria straminea	Mollusca	Gastropoda	Basommatophora	MZ436165	this study	342 aa
Aplysia californica	Mollusca	Gastropoda	Aplysiida	XP_005099181.1	computationally predicted from a genomic sequence (NW_004797473.1)	378 aa
Pomacea canaliculata	Mollusca	Gastropoda	Architaenioglossa	XP_025083709.1	computationally predicted from a genomic sequence (NC_037591.1)	368 aa
Pecten maximus	Mollusca	Bivalvia	Pectinida	XP_033733172.1	computationally predicted from a genomic sequence (NC_047016.1)	358 aa
Mizuhopecten yessoensis	Mollusca	Bivalvia	Pectinida	XP_021369549.1	computationally predicted from a genomic sequence (NW_018408567.1)	361 aa
Crassostrea gigas X1, X2	Mollusca	Bivalvia	Ostreida	XP_034311275.1 XP_034316044.1	computationally predicted from a genomic sequence (NC_047559.1)	332 aa
Crassostrea virginica X1, X2	Mollusca	Bivalvia	Ostreida	XP_022314929.1 XP_022314938.1	computationally predicted from a genomic sequence (NC_035780.1)	331 aa
Branchiostoma floridae	Chordata	Leptocardii	Amphioxiformes	XP_035700253.1	computationally predicted from a genomic sequence (NC_049994.1)	368 aa
Lingula anatina	Brachiopoda	Lingulata	Lingulida	XP_013378562.1	computationally predicted from a genomic sequence (NW_019775478.1)	345 aa
Anneissia japonica X1	Echinodermata	Crinoidea	Comatulida	XP_033105834.1	computationally predicted from a genomic sequence (NW_022712725.1)	325 aa
Asterias rubens	Echinodermata	Asteroidea	Forcipulatida	XP_033624965.1	computationally predicted from a genomic sequence (NC_047064.1)	392 aa
Patiria miniata	Echinodermata	Asteroidea	Valvatida	XP_038058384.1	computationally predicted from a genomic sequence (NW_024037060.1)	399 aa
Acanthaster planci	Echinodermata	Asteroidea	Valvatida	XP_022090854.1	computationally predicted from a genomic sequence (NW_019091406.1)	389 aa
Dendronephthya gigantea	Cnidaria	Anthozoa	Alcyonacea	XP_028408745.1	computationally predicted from a genomic sequence (NW_021163080.1)	352 aa
Orbicella faveolat	Cnidaria	Anthozoa	Scleractinia	XP_020617067.1	computationally predicted from a genomic sequence ( (NW_018149519.1)	331 aa
Stylophora pistillata	Cnidaria	Anthozoa	Scleractinia	XP_022803353.1	computationally predicted from a genomic sequence (NW_019217797.1)	330 aa
Acropora millepora	Cnidaria	Anthozoa	Scleractinia	XP_029196125.1	computationally predicted from a genomic sequence (NW_021126484.1)	319 aa
Pocillopora damicornis	Cnidaria	Anthozoa	Scleractinia	XP_027050995.1	computationally predicted from a genomic sequence (NW_020843680.1)	325 aa
Actinia tenebrosa	Cnidaria	Anthozoa	Actiniaria	XP_031567994.1	computationally predicted from a genomic sequence (NW_022261516.1)	332 aa
Exaiptasia diaphana	Cnidaria	Anthozoa	Actiniaria	XP_020896448.1	computationally predicted from a genomic sequence (NW_018384158.1)	333 aa
Nematostella vectensis	Cnidaria	Anthozoa	Actiniaria	XP_001635929.2	computationally predicted from a genomic sequence (NW_001834370.1)	332 aa
Kindom: Protista
Philasterides dicentrarchi	Ciliophora	Oligohymenophorea	Philasterida	QAR17767.1	Folgueira et al., 2020	305 aa
Salpingoeca rosetta	Choanozoa	Choanoflagellata	Craspedida	XP_004994680.1	conceptual translation from a genomic sequence (GL832964.1)	319 aa
Cryptosporidium andersoni	Apicomplexa	Conoidasida	Eucoccidiorida	OII76504.1	conceptual translation from a genomic sequence (LRBS01000057.1)	339 aa
Cryptosporidium tyzzeri	Apicomplexa	Conoidasida	Eucoccidiorida	TRY52446.1	conceptual translation from a genomic sequence (PYHZ01000003.1)	335 aa
Angomonas deanei	Euglenozoa	Kinetoplastea	Trypanosomatida	CAD2214746.1	Assembled from a genomic sequence (LR877148.1)	312 aa
Trypanosoma brucei	Euglenozoa	Kinetoplastea	Trypanosomatida	3VVA	Shiba et al., 2013	329 aa
Trypanosoma vivax	Euglenozoa	Kinetoplastea	Trypanosomatida	BAD11307.1	Suzuki et al., 2004	328 aa
Trypanosoma congolense	Euglenozoa	Kinetoplastea	Trypanosomatida	BAE16575.1	Suzuki et al., 2005	323 aa
Kindom: Fungi
Coprinopsis cinerea	Basidiomycota	Agaricomycetes	Agaricales	XP_001835681.1		376 aa
Agaricus bisporus	Basidiomycota	Agaricomycetes	Agaricales	XP_007329785.1	conceptual translation from a genomic sequence (JH971390.1)	375 aa
Pholiota conissans	Basidiomycota	Agaricomycetes	Agaricales	KAF9481183.1	Assembled from a genomic sequence (MU155182.1)	297 aa
Gyrodon lividus	Basidiomycota	Agaricomycetes	Boletales	KAF9220966.1	Assembled from a genomic sequence (MU127441.1)	394 aa		v
Paxillus ammoniavirescens	Basidiomycota	Agaricomycetes	Boletales	KAF8840747.1	Assembled from a genomic sequence (MU120944.1)	392 aa
Exophiala mesophile	Ascomycota	Eurotiomycetes	Chaetothyriales	RVX69841.1	conceptual translation from a genomic sequence (NAJM01000026.1)	342 aa
Aspergillus udagawae	Ascomycota	Eurotiomycetes	Eurotiales	GFF39526.1	Assembled from a genomic sequence (BLKC01000038.1)	352 aa
Trichophyton interdigitale	Ascomycota	Eurotiomycetes	Onygenales	EZF34447.1	conceptual translation from a genomic sequence (KK204359.1)	357 aa
Polytolypa hystricis	Ascomycota	Eurotiomycetes	Onygenales	PGG97716.1	Assembled from a genomic sequence (PDNA01000313.1)	352 aa
Histoplasma capsulatum	Ascomycota	Eurotiomycetes	Onygenales	EEH11461.1	conceptual translation from a genomic sequence (GG663363.1)	357 aa
Emmonsia crescens	Ascomycota	Eurotiomycetes	Onygenales	KKZ64582.1	Assembled from a genomic sequence (LCZI01000774.1)	357 aa
Polychaeton citri	Ascomycota	Dothideomycetes	Capnodiales	KAF2720071.1	Assembled from a genomic sequence (MU003803.1)	327 aa
Kindom: Bacteria
Idiomarina sp. A28L	Proteobacteria	Gammaproteobacteria	Alteromonadales	WP_007420547.1	GenBank	210 aa
Aliidiomarina shirensis	Proteobacteria	Gammaproteobacteria	Alteromonadales	WP_126805802.1	GenBank	208 aa
Marinospirillum alkaliphilum	Proteobacteria	Gammaproteobacteria	Oceanospirillales	WP_072327268.1	GenBank	204 aa
Kindom: Viridiplantae
Ostreococcus tauri	Chlorophyta	Mamiellophyceae	Mamiellales	OUS47636.1	conceptual translation from a genomic sequence (KZ155777.1)	367 aa
Caulerpa cylindracea	Chlorophyta	Ulvophyceae	Bryopsidales	AXB99490.1	GenBank	321 aa
Helicosporidium sp. ATCC 50920	Chlorophyta	Trebouxiophyceae	Chlorellales	KDD77171.1	conceptual translation from a genomic sequence (AYPS01000004.1)	330 aa
Hordeum vulgare subsp. spontaneum	Streptophyta	Magnoliopsida	Poales	AEC33278.1	Abu-Romman et al., 2012	328 aa
Saccharum officinarum	Streptophyta	Magnoliopsida	Poales	AAU11469.1	GenBank	239 aa
Triticum aestivum	Streptophyta	Magnoliopsida	Poales	BAB88645.1	Takumi et al., 2002	328 aa
Aegilops tauschii subsp. Strangulata	Streptophyta	Magnoliopsida	Poales	XP_020171373.1	computationally predicted from a genomic sequence (NC_053036.1)	328 aa
Panicum hallii	Streptophyta	Magnoliopsida	Poales	XP_025798721.1	computationally predicted from a genomic sequence (NC_038042.1)	362 aa
Phalaenopsis equestris	Streptophyta	Magnoliopsida	Asparagales	XP_020576368.1	computationally predicted from a genomic sequence (NW_018164596.1)	339 aa
Elaeis guineensis	Streptophyta	Magnoliopsida	Arecales	XP_010911355.2	computationally predicted from a genomic sequence (NW_011570840.1)	352 aa
Phoenix dactylifera	Streptophyta	Magnoliopsida	Arecales	XP_008785033.1	computationally predicted from a genomic sequence (NW_024068175.1)	355 aa
Solanum lycopersicum	Streptophyta	Magnoliopsida	Solanales	NP_001309890.1	Aoki et al., 2010	348 aa
Arabidopsis thaliana	Streptophyta	Magnoliopsida	Brassicales	NP_201226.2	Kazusa et al., 2000	353 aa
Carica papaya	Streptophyta	Magnoliopsida	Brassicales	XP_021899912.1	computationally predicted from a genomic sequence (NW_019014650.1)	340 aa
Daucus carota	Streptophyta	Magnoliopsida	Apiales	ASX94452.1	GenBank	319 aa
Mangifera indica	Streptophyta	Magnoliopsida	Sapindales	CAA55892.1	Cruz-Hernández and Gómez-Lim, 1995	274 aa
Corchorus olitorius	Streptophyta	Magnoliopsida	Malvales	OMP07881.1	Assembled from a genomic sequence (AWUE01013012.1)	340 aa
Medicago sativa	Streptophyta	Magnoliopsida	Fabales	AGQ42775.1	Cavalcanti et al., 2013	344 aa
Glycine max	Streptophyta	Magnoliopsida	Fabales	NP_001235766.1	Considine et al., 2002	333 aa
Vigna unguiculata	Streptophyta	Magnoliopsida	Fabales	XP_027917880.1	GenBank	329 aa
