# Supplementary material for: The identification of alternative oxidase in intermediate host snails of Schistosoma and its potential role in protecting Oncomelania hupensis against niclosamide-induced stress
Source: Parasit Vectors. 2022 Mar 21;15:97. doi: 10.1186/s13071-022-05227-5 (PMC8935807; doi:10.1186/s13071-022-05227-5)
Supplement: Supplementary file 3 — Additional file 3: Table S3. Gene-specific primers used in the qPCR for OhAOX and other genes related to the mitochondrial respiratory complex (MRC). [file 13071_2022_5227_MOESM3_ESM.xlsx]

## Sheet: Sheet1
Additional file 3: Table S3 Gene-specific primers that used in qPCR for OhAOX and genes related to mitochondrial respiratory complex (MRC)
Gene	Forward primer	Reverse primer	Annealing Tm (°C)	Product size (bp)
OhAOX	5'- GTCGGTGCTTCCATTCAGTTC -3'	5'- GTGTTTCGGTGGTTGACAG -3'	57	160
NADH dehydrogenase	5'- GCTGCGTTTCAAGGCTACAG -3'	5'- GGACTGGAATGACACCGTC -3'	57	200
SDH	5'- TGGCTTCACTTGCGAATCTCT -3'	5'- ACTGGGTAGTCTCTTGTTATCTGT -3'	56	172
CCR	5'- ACAATCCTTCCACCACAAGCC -3'	5'- GCAAGCAGTGAGTAACGCCAAG -3'	60	160
CCO	5'- GAGGCTCTAGTTTCCCAAC -3'	5'- GCAGAAACT AATGCCCCAGT -3'	60	122
ATP synthase	5'- CTGCCACCTATCCTCAATGCC -3'	5'- CCCAAGGTTTTAGGTCCCACT -3'	60	191
18S	5'- CGTCCTTTTGGTGACTCTGG -3'	5'- TGGATGTGGTAGCCGTTTCTC -3'	60	179
